# Supplementary material for: Current Approaches on Nurse-Performed Interventions to Prevent Healthcare-Acquired Infections: An Umbrella Review
Source: Microorganisms. 2025 Feb 19;13(2):463. doi: 10.3390/microorganisms13020463 (PMC11858086; doi:10.3390/microorganisms13020463)
Supplement: Supplementary file 1 [file microorganisms-13-00463-s001.zip]

Archive with 3 entries (3 files):
- Tables S1 and S2.pdf
- Appendix SA.1.pdf
- Appendix SA.2.pdf
